# Supplementary material for: Risk Factors Associated with Post-Operative Complications in Multidisciplinary Treatment of Descending Necrotizing Mediastinitis
Source: J Clin Med. 2022 Oct 28;11(21):6364. doi: 10.3390/jcm11216364 (PMC9659166; doi:10.3390/jcm11216364)
Supplement: Supplementary file 1 [file jcm-11-06364-s001.zip]

Archive with 1 entries (1 files):
- jcm-1940665-Table S1.xlsx
