# Supplementary material for: Risk Factors Associated with Post-Operative Complications in Multidisciplinary Treatment of Descending Necrotizing Mediastinitis
Source: J Clin Med. 2022 Oct 28;11(21):6364. doi: 10.3390/jcm11216364 (PMC9659166; doi:10.3390/jcm11216364)
Supplement: Supplementary file 1 [file jcm-11-06364-s001.zip › jcm-1940665-Table S1.xlsx]

## Sheet: Foglio1
	year	gender/age	ethiology	symptoms	comorb	Guan	side	N surg	type surg	tracheo	cultures	complications
1	2012	M/34	pharing/peritons	dyspnea, sepsis		1	R	1	1 + 3	no	none
2	2013	M/49	pharing/peritons	dyspnea, confusion, sepsis	cholitis	2	R, L	2	1+ 3 ; 3	no	A. turicensis, Prevotella baroniae, Peptostreptococcus anaerobius, S. hominis, S. constellatus, candida albicans	pneumonia
3	2013	F/56	odontog	disphagia, trisma	angina di Ludwig	2	L	1	1+3	yes	Candida albicans	fistola tracheocutanea
4	2014	F/59	odontog	swelling, swelling	diabetes	2	R	1	3	no	none
5	2015	F/55	odontog	fever, pharingodinia		3	R, R	2	1 + 3; 3	no	Streptococcus sanguis, staphiloccoccus epidermidis, acinetobacter baumani	crymine
6	2016	F/68	peritonsillar	fever, pharingod, disphagia	cardiopathy,COPD, obesity	3	R, R	2	1+3,1+3	yes	Prevotella spp	fistola tracheocutanea
7	2017	F/91	odontog	dyspnea, swelling		2	R	1	1+3	no	Candida albicans	death
8	2018	F/85	peritonsillar	fever, cough, dyspnea		1	R	1	1	no	Prevotella melaninogenica e Atopobium	pneumonia
9	2018	F/63	pharing	dyspnea	diabetes	3	L	1	1+3	yes	none	death
10	2019	F/70	pharing/peritons	pharyngodinia, swelling	diabetes, autoimmune thrombocytopenia (steroid)	1	L	1	1	no	Streptococcus sanguis, Klebsiella pneumoniae, Escherichia Coli, Enterococcus fecalis, Acinetobacter baumanii	pneumonia
11	2020	M/36	odontog	fever,confusion, cheek swelling		2	R, R+ L	3	1, 1+3, 3+2	no	S. anginosus, s. constellatus, Parvimonas micra	pericardial effusion
12	2020	M/44	odontog	pharyngodinia, sweling		2	R	1	2	no	none
13	2020	M/23	peritonsill	fever, subcut emphysema, septis	diabetes	3	R	1	1+2	no	Lactobacillus casei
14	2021	M/58	odontog	swelling		3	R	1	1+2	no	none
15	2021	M/57	pharing	swelling	diabetes, cardiopathy, kidney failure	3	R	2	1; 2	no	S. Epidermidis
16	2021	F/41	odontog	pharingodinia, pain, swelling		1	R, L	6	1 + 2, 2	no	Oral flora	delirium
17	2022	F/48	odontog	fever, cervical swelling, pharyngodinia, pain	diabetes	3	R,R, R	11	1+3, 3, 3	no	Oral flora	cervico-thoracic deep infection, delirium , pneumonia
18	2022	F/57	peritonsill	pharingodinia, pain		3	R,L	2	1+2, 2	no	L. paracasei
									1 cervicotomy
									2 vats
									3 toracotomy
